# Supplementary material for: The Rise and Fall of Billionaire siRNAs during Reproductive Development in Rice
Source: Plants (Basel). 2022 Jul 28;11(15):1957. doi: 10.3390/plants11151957 (PMC9370656; doi:10.3390/plants11151957)
Supplement: Supplementary file 1 [file plants-11-01957-s001.zip]

Archive with 2 entries (2 files):
- plants-1800426-Figures.pdf
- plants-1800426-Tables.pdf
